# Supplementary material for: Variation-preserving normalization unveils blind spots in gene expression profiling
Source: Sci Rep. 2017 Mar 9;7:42460. doi: 10.1038/srep42460 (PMC5343588; doi:10.1038/srep42460)
Supplement: Supplementary Dataset 1 [file srep42460-s8.zip]

Archive with 19 entries (18 files):
- LICENSE
- README.md
- analyze_gene_expression.r
- analyze_gene_expression_golden_spike.r
- analyze_gene_expression_golden_spike_all_probe.r
- analyze_gene_expression_platinum_spike.r
- analyze_gene_expression_platinum_spike_all_probe.r
- ecrypticus_targets.txt
- golden_spike_data_def.txt
- golden_spike_probe_set_fold_change.csv
- normalize_median_condec.r
- normalize_median_condec_probe.r
- normalize_stdvec_condec.r
- normalize_stdvec_condec_probe.r
- platinum_spike_data_def.txt
- platinum_spike_probe_set_fold_change.csv
- rawdata/
- select_nodup.r
- watson_u2.r
