# Supplementary material for: Variation-preserving normalization unveils blind spots in gene expression profiling
Source: Sci Rep. 2017 Mar 9;7:42460. doi: 10.1038/srep42460 (PMC5343588; doi:10.1038/srep42460)
Supplement: Supplementary Dataset 1 [file srep42460-s8.zip › ecrypticus_targets.txt]

FileName	Label	condition	element	material	control.type	dose	duration	replica
GSM1708112_CTAg_3d_1.txt	Ag.CT.3d.1	Ag.CT.3d	Ag	NA	CT	NA	3	1
GSM1708113_CTAg_3d_2.txt	Ag.CT.3d.2	Ag.CT.3d	Ag	NA	CT	NA	3	2
GSM1708114_CTAg_3d_3.txt	Ag.CT.3d.3	Ag.CT.3d	Ag	NA	CT	NA	3	3
GSM1708115_AgNO3_EC20_3d_1.txt	Ag.AgNO3.EC20.3d.1	Ag.AgNO3.EC20.3d	Ag	AgNO3	NA	EC20	3	1
GSM1708116_AgNO3_EC20_3d_2.txt	Ag.AgNO3.EC20.3d.2	Ag.AgNO3.EC20.3d	Ag	AgNO3	NA	EC20	3	2
GSM1708117_AgNO3_EC20_3d_3.txt	Ag.AgNO3.EC20.3d.3	Ag.AgNO3.EC20.3d	Ag	AgNO3	NA	EC20	3	3
GSM1708118_AgNO3_EC50_3d_1.txt	Ag.AgNO3.EC50.3d.1	Ag.AgNO3.EC50.3d	Ag	AgNO3	NA	EC50	3	1
GSM1708119_AgNO3_EC50_3d_2.txt	Ag.AgNO3.EC50.3d.2	Ag.AgNO3.EC50.3d	Ag	AgNO3	NA	EC50	3	2
GSM1708120_AgNO3_EC50_3d_3.txt	Ag.AgNO3.EC50.3d.3	Ag.AgNO3.EC50.3d	Ag	AgNO3	NA	EC50	3	3
GSM1708121_Coated_EC20_3d_1.txt	Ag.Coated.EC20.3d.1	Ag.Coated.EC20.3d	Ag	Coated	NA	EC20	3	1
GSM1708122_Coated_EC20_3d_2.txt	Ag.Coated.EC20.3d.2	Ag.Coated.EC20.3d	Ag	Coated	NA	EC20	3	2
GSM1708123_Coated_EC20_3d_3.txt	Ag.Coated.EC20.3d.3	Ag.Coated.EC20.3d	Ag	Coated	NA	EC20	3	3
GSM1708124_Coated_EC50_3d_1.txt	Ag.Coated.EC50.3d.1	Ag.Coated.EC50.3d	Ag	Coated	NA	EC50	3	1
GSM1708125_Coated_EC50_3d_2.txt	Ag.Coated.EC50.3d.2	Ag.Coated.EC50.3d	Ag	Coated	NA	EC50	3	2
GSM1708126_Coated_EC50_3d_3.txt	Ag.Coated.EC50.3d.3	Ag.Coated.EC50.3d	Ag	Coated	NA	EC50	3	3
GSM1708127_NC_EC20_3d_1.txt	Ag.NC.EC20.3d.1	Ag.NC.EC20.3d	Ag	NC	NA	EC20	3	1
GSM1708128_NC_EC20_3d_2.txt	Ag.NC.EC20.3d.2	Ag.NC.EC20.3d	Ag	NC	NA	EC20	3	2
GSM1708129_NC_EC20_3d_3.txt	Ag.NC.EC20.3d.3	Ag.NC.EC20.3d	Ag	NC	NA	EC20	3	3
GSM1708130_NC_EC50_3d_1.txt	Ag.NC.EC50.3d.1	Ag.NC.EC50.3d	Ag	NC	NA	EC50	3	1
GSM1708131_NC_EC50_3d_2.txt	Ag.NC.EC50.3d.2	Ag.NC.EC50.3d	Ag	NC	NA	EC50	3	2
GSM1708132_NC_EC50_3d_3.txt	Ag.NC.EC50.3d.3	Ag.NC.EC50.3d	Ag	NC	NA	EC50	3	3
GSM1708133_CTD_3d_1.txt	Ag.CTD.3d.1	Ag.CTD.3d	Ag	NA	CTD	NA	3	1
GSM1708134_CTD_3d_2.txt	Ag.CTD.3d.2	Ag.CTD.3d	Ag	NA	CTD	NA	3	2
GSM1708135_CTD_3d_3.txt	Ag.CTD.3d.3	Ag.CTD.3d	Ag	NA	CTD	NA	3	3
GSM1708136_NM300K_EC20_3d_1.txt	Ag.NM300K.EC20.3d.1	Ag.NM300K.EC20.3d	Ag	NM300K	NA	EC20	3	1
GSM1708137_NM300K_EC20_3d_2.txt	Ag.NM300K.EC20.3d.2	Ag.NM300K.EC20.3d	Ag	NM300K	NA	EC20	3	2
GSM1708138_NM300K_EC20_3d_3.txt	Ag.NM300K.EC20.3d.3	Ag.NM300K.EC20.3d	Ag	NM300K	NA	EC20	3	3
GSM1708139_NM300K_EC50_3d_1.txt	Ag.NM300K.EC50.3d.1	Ag.NM300K.EC50.3d	Ag	NM300K	NA	EC50	3	1
GSM1708140_NM300K_EC50_3d_2.txt	Ag.NM300K.EC50.3d.2	Ag.NM300K.EC50.3d	Ag	NM300K	NA	EC50	3	2
GSM1708141_NM300K_EC50_3d_3.txt	Ag.NM300K.EC50.3d.3	Ag.NM300K.EC50.3d	Ag	NM300K	NA	EC50	3	3
GSM1708142_CTAg_7d_1.txt	Ag.CT.7d.1	Ag.CT.7d	Ag	NA	CT	NA	7	1
GSM1708143_CTAg_7d_2.txt	Ag.CT.7d.2	Ag.CT.7d	Ag	NA	CT	NA	7	2
GSM1708144_CTAg_7d_3.txt	Ag.CT.7d.3	Ag.CT.7d	Ag	NA	CT	NA	7	3
GSM1708145_AgNO3_EC20_7d_1.txt	Ag.AgNO3.EC20.7d.1	Ag.AgNO3.EC20.7d	Ag	AgNO3	NA	EC20	7	1
GSM1708146_AgNO3_EC20_7d_2.txt	Ag.AgNO3.EC20.7d.2	Ag.AgNO3.EC20.7d	Ag	AgNO3	NA	EC20	7	2
GSM1708147_AgNO3_EC20_7d_3.txt	Ag.AgNO3.EC20.7d.3	Ag.AgNO3.EC20.7d	Ag	AgNO3	NA	EC20	7	3
GSM1708148_AgNO3_EC50_7d_1.txt	Ag.AgNO3.EC50.7d.1	Ag.AgNO3.EC50.7d	Ag	AgNO3	NA	EC50	7	1
GSM1708149_AgNO3_EC50_7d_2.txt	Ag.AgNO3.EC50.7d.2	Ag.AgNO3.EC50.7d	Ag	AgNO3	NA	EC50	7	2
GSM1708150_AgNO3_EC50_7d_3.txt	Ag.AgNO3.EC50.7d.3	Ag.AgNO3.EC50.7d	Ag	AgNO3	NA	EC50	7	3
GSM1708151_Coated_EC20_7d_1.txt	Ag.Coated.EC20.7d.1	Ag.Coated.EC20.7d	Ag	Coated	NA	EC20	7	1
GSM1708152_Coated_EC20_7d_2.txt	Ag.Coated.EC20.7d.2	Ag.Coated.EC20.7d	Ag	Coated	NA	EC20	7	2
GSM1708153_Coated_EC20_7d_3.txt	Ag.Coated.EC20.7d.3	Ag.Coated.EC20.7d	Ag	Coated	NA	EC20	7	3
GSM1708154_Coated_EC50_7d_1.txt	Ag.Coated.EC50.7d.1	Ag.Coated.EC50.7d	Ag	Coated	NA	EC50	7	1
GSM1708155_Coated_EC50_7d_2.txt	Ag.Coated.EC50.7d.2	Ag.Coated.EC50.7d	Ag	Coated	NA	EC50	7	2
GSM1708156_Coated_EC50_7d_3.txt	Ag.Coated.EC50.7d.3	Ag.Coated.EC50.7d	Ag	Coated	NA	EC50	7	3
GSM1708157_NC_EC20_7d_1.txt	Ag.NC.EC20.7d.1	Ag.NC.EC20.7d	Ag	NC	NA	EC20	7	1
GSM1708158_NC_EC20_7d_2.txt	Ag.NC.EC20.7d.2	Ag.NC.EC20.7d	Ag	NC	NA	EC20	7	2
GSM1708159_NC_EC20_7d_3.txt	Ag.NC.EC20.7d.3	Ag.NC.EC20.7d	Ag	NC	NA	EC20	7	3
GSM1708160_NC_EC50_7d_1.txt	Ag.NC.EC50.7d.1	Ag.NC.EC50.7d	Ag	NC	NA	EC50	7	1
GSM1708161_NC_EC50_7d_2.txt	Ag.NC.EC50.7d.2	Ag.NC.EC50.7d	Ag	NC	NA	EC50	7	2
GSM1708162_NC_EC50_7d_3.txt	Ag.NC.EC50.7d.3	Ag.NC.EC50.7d	Ag	NC	NA	EC50	7	3
GSM1708163_CTD_7d_1.txt	Ag.CTD.7d.1	Ag.CTD.7d	Ag	NA	CTD	NA	7	1
GSM1708164_CTD_7d_2.txt	Ag.CTD.7d.2	Ag.CTD.7d	Ag	NA	CTD	NA	7	2
GSM1708165_CTD_7d_3.txt	Ag.CTD.7d.3	Ag.CTD.7d	Ag	NA	CTD	NA	7	3
GSM1708166_NM300K_EC20_7d_1.txt	Ag.NM300K.EC20.7d.1	Ag.NM300K.EC20.7d	Ag	NM300K	NA	EC20	7	1
GSM1708167_NM300K_EC20_7d_2.txt	Ag.NM300K.EC20.7d.2	Ag.NM300K.EC20.7d	Ag	NM300K	NA	EC20	7	2
GSM1708168_NM300K_EC20_7d_3.txt	Ag.NM300K.EC20.7d.3	Ag.NM300K.EC20.7d	Ag	NM300K	NA	EC20	7	3
GSM1708169_NM300K_EC50_7d_1.txt	Ag.NM300K.EC50.7d.1	Ag.NM300K.EC50.7d	Ag	NM300K	NA	EC50	7	1
GSM1708170_NM300K_EC50_7d_2.txt	Ag.NM300K.EC50.7d.2	Ag.NM300K.EC50.7d	Ag	NM300K	NA	EC50	7	2
GSM1708171_NM300K_EC50_7d_3.txt	Ag.NM300K.EC50.7d.3	Ag.NM300K.EC50.7d	Ag	NM300K	NA	EC50	7	3
GSM1708840_CTCu_3d_1.txt	Cu.CT.3d.1	Cu.CT.3d	Cu	NA	CT	NA	3	1
GSM1708841_CTCu_3d_2.txt	Cu.CT.3d.2	Cu.CT.3d	Cu	NA	CT	NA	3	2
GSM1708842_CTCu_3d_3.txt	Cu.CT.3d.3	Cu.CT.3d	Cu	NA	CT	NA	3	3
GSM1708843_CuNO3_EC20_3d_1.txt	Cu.CuNO3.EC20.3d.1	Cu.CuNO3.EC20.3d	Cu	CuNO3	NA	EC20	3	1
GSM1708844_CuNO3_EC20_3d_2.txt	Cu.CuNO3.EC20.3d.2	Cu.CuNO3.EC20.3d	Cu	CuNO3	NA	EC20	3	2
GSM1708845_CuNO3_EC20_3d_3.txt	Cu.CuNO3.EC20.3d.3	Cu.CuNO3.EC20.3d	Cu	CuNO3	NA	EC20	3	3
GSM1708846_CuNO3_EC50_3d_1.txt	Cu.CuNO3.EC50.3d.1	Cu.CuNO3.EC50.3d	Cu	CuNO3	NA	EC50	3	1
GSM1708847_CuNO3_EC50_3d_2.txt	Cu.CuNO3.EC50.3d.2	Cu.CuNO3.EC50.3d	Cu	CuNO3	NA	EC50	3	2
GSM1708848_CuNO3_EC50_3d_3.txt	Cu.CuNO3.EC50.3d.3	Cu.CuNO3.EC50.3d	Cu	CuNO3	NA	EC50	3	3
GSM1708849_Cu-NPs_EC20_3d_1.txt	Cu.Cu.NPs.EC20.3d.1	Cu.Cu.NPs.EC20.3d	Cu	Cu.NPs	NA	EC20	3	1
GSM1708850_Cu-NPs_EC20_3d_2.txt	Cu.Cu.NPs.EC20.3d.2	Cu.Cu.NPs.EC20.3d	Cu	Cu.NPs	NA	EC20	3	2
GSM1708851_Cu-NPs_EC20_3d_3.txt	Cu.Cu.NPs.EC20.3d.3	Cu.Cu.NPs.EC20.3d	Cu	Cu.NPs	NA	EC20	3	3
GSM1708852_Cu-NPs_EC50_3d_1.txt	Cu.Cu.NPs.EC50.3d.1	Cu.Cu.NPs.EC50.3d	Cu	Cu.NPs	NA	EC50	3	1
GSM1708853_Cu-NPs_EC50_3d_2.txt	Cu.Cu.NPs.EC50.3d.2	Cu.Cu.NPs.EC50.3d	Cu	Cu.NPs	NA	EC50	3	2
GSM1708854_Cu-NPs_EC50_3d_3.txt	Cu.Cu.NPs.EC50.3d.3	Cu.Cu.NPs.EC50.3d	Cu	Cu.NPs	NA	EC50	3	3
GSM1708855_Cu-Nwires_EC20_3d_1.txt	Cu.Cu.Nwires.EC20.3d.1	Cu.Cu.Nwires.EC20.3d	Cu	Cu.Nwires	NA	EC20	3	1
GSM1708856_Cu-Nwires_EC20_3d_2.txt	Cu.Cu.Nwires.EC20.3d.2	Cu.Cu.Nwires.EC20.3d	Cu	Cu.Nwires	NA	EC20	3	2
GSM1708857_Cu-Nwires_EC20_3d_3.txt	Cu.Cu.Nwires.EC20.3d.3	Cu.Cu.Nwires.EC20.3d	Cu	Cu.Nwires	NA	EC20	3	3
GSM1708858_Cu-Nwires_EC50_3d_1.txt	Cu.Cu.Nwires.EC50.3d.1	Cu.Cu.Nwires.EC50.3d	Cu	Cu.Nwires	NA	EC50	3	1
GSM1708859_Cu-Nwires_EC50_3d_2.txt	Cu.Cu.Nwires.EC50.3d.2	Cu.Cu.Nwires.EC50.3d	Cu	Cu.Nwires	NA	EC50	3	2
GSM1708860_Cu-Nwires_EC50_3d_3.txt	Cu.Cu.Nwires.EC50.3d.3	Cu.Cu.Nwires.EC50.3d	Cu	Cu.Nwires	NA	EC50	3	3
GSM1708861_Cu-field_EC20_3d_1.txt	Cu.Cu.field.EC20.3d.1	Cu.Cu.field.EC20.3d	Cu	Cu.field	NA	EC20	3	1
GSM1708862_Cu-field_EC20_3d_2.txt	Cu.Cu.field.EC20.3d.2	Cu.Cu.field.EC20.3d	Cu	Cu.field	NA	EC20	3	2
GSM1708863_Cu-field_EC20_3d_3.txt	Cu.Cu.field.EC20.3d.3	Cu.Cu.field.EC20.3d	Cu	Cu.field	NA	EC20	3	3
GSM1708864_Cu-field_EC50_3d_1.txt	Cu.Cu.field.EC50.3d.1	Cu.Cu.field.EC50.3d	Cu	Cu.field	NA	EC50	3	1
GSM1708865_Cu-field_EC50_3d_2.txt	Cu.Cu.field.EC50.3d.2	Cu.Cu.field.EC50.3d	Cu	Cu.field	NA	EC50	3	2
GSM1708866_Cu-field_EC50_3d_3.txt	Cu.Cu.field.EC50.3d.3	Cu.Cu.field.EC50.3d	Cu	Cu.field	NA	EC50	3	3
GSM1708867_CTCu_7d_1.txt	Cu.CT.7d.1	Cu.CT.7d	Cu	NA	CT	NA	7	1
GSM1708868_CTCu_7d_2.txt	Cu.CT.7d.2	Cu.CT.7d	Cu	NA	CT	NA	7	2
GSM1708869_CTCu_7d_3.txt	Cu.CT.7d.3	Cu.CT.7d	Cu	NA	CT	NA	7	3
GSM1708870_CuNO3_EC20_7d_1.txt	Cu.CuNO3.EC20.7d.1	Cu.CuNO3.EC20.7d	Cu	CuNO3	NA	EC20	7	1
GSM1708871_CuNO3_EC20_7d_2.txt	Cu.CuNO3.EC20.7d.2	Cu.CuNO3.EC20.7d	Cu	CuNO3	NA	EC20	7	2
GSM1708872_CuNO3_EC20_7d_3.txt	Cu.CuNO3.EC20.7d.3	Cu.CuNO3.EC20.7d	Cu	CuNO3	NA	EC20	7	3
GSM1708873_CuNO3_EC50_7d_1.txt	Cu.CuNO3.EC50.7d.1	Cu.CuNO3.EC50.7d	Cu	CuNO3	NA	EC50	7	1
GSM1708874_CuNO3_EC50_7d_2.txt	Cu.CuNO3.EC50.7d.2	Cu.CuNO3.EC50.7d	Cu	CuNO3	NA	EC50	7	2
GSM1708875_CuNO3_EC50_7d_3.txt	Cu.CuNO3.EC50.7d.3	Cu.CuNO3.EC50.7d	Cu	CuNO3	NA	EC50	7	3
GSM1708876_Cu-NPs_EC20_7d_1.txt	Cu.Cu.NPs.EC20.7d.1	Cu.Cu.NPs.EC20.7d	Cu	Cu.NPs	NA	EC20	7	1
GSM1708877_Cu-NPs_EC20_7d_2.txt	Cu.Cu.NPs.EC20.7d.2	Cu.Cu.NPs.EC20.7d	Cu	Cu.NPs	NA	EC20	7	2
GSM1708878_Cu-NPs_EC20_7d_3.txt	Cu.Cu.NPs.EC20.7d.3	Cu.Cu.NPs.EC20.7d	Cu	Cu.NPs	NA	EC20	7	3
GSM1708879_Cu-NPs_EC50_7d_1.txt	Cu.Cu.NPs.EC50.7d.1	Cu.Cu.NPs.EC50.7d	Cu	Cu.NPs	NA	EC50	7	1
GSM1708880_Cu-NPs_EC50_7d_2.txt	Cu.Cu.NPs.EC50.7d.2	Cu.Cu.NPs.EC50.7d	Cu	Cu.NPs	NA	EC50	7	2
GSM1708881_Cu-NPs_EC50_7d_3.txt	Cu.Cu.NPs.EC50.7d.3	Cu.Cu.NPs.EC50.7d	Cu	Cu.NPs	NA	EC50	7	3
GSM1708882_Cu-Nwires_EC20_7d_1.txt	Cu.Cu.Nwires.EC20.7d.1	Cu.Cu.Nwires.EC20.7d	Cu	Cu.Nwires	NA	EC20	7	1
GSM1708883_Cu-Nwires_EC20_7d_2.txt	Cu.Cu.Nwires.EC20.7d.2	Cu.Cu.Nwires.EC20.7d	Cu	Cu.Nwires	NA	EC20	7	2
GSM1708884_Cu-Nwires_EC20_7d_3.txt	Cu.Cu.Nwires.EC20.7d.3	Cu.Cu.Nwires.EC20.7d	Cu	Cu.Nwires	NA	EC20	7	3
GSM1708885_Cu-Nwires_EC50_7d_1.txt	Cu.Cu.Nwires.EC50.7d.1	Cu.Cu.Nwires.EC50.7d	Cu	Cu.Nwires	NA	EC50	7	1
GSM1708886_Cu-Nwires_EC50_7d_2.txt	Cu.Cu.Nwires.EC50.7d.2	Cu.Cu.Nwires.EC50.7d	Cu	Cu.Nwires	NA	EC50	7	2
GSM1708887_Cu-Nwires_EC50_7d_3.txt	Cu.Cu.Nwires.EC50.7d.3	Cu.Cu.Nwires.EC50.7d	Cu	Cu.Nwires	NA	EC50	7	3
GSM1708888_Cu-field_EC20_7d_1.txt	Cu.Cu.field.EC20.7d.1	Cu.Cu.field.EC20.7d	Cu	Cu.field	NA	EC20	7	1
GSM1708889_Cu-field_EC20_7d_2.txt	Cu.Cu.field.EC20.7d.2	Cu.Cu.field.EC20.7d	Cu	Cu.field	NA	EC20	7	2
GSM1708890_Cu-field_EC20_7d_3.txt	Cu.Cu.field.EC20.7d.3	Cu.Cu.field.EC20.7d	Cu	Cu.field	NA	EC20	7	3
GSM1708891_Cu-field_EC50_7d_1.txt	Cu.Cu.field.EC50.7d.1	Cu.Cu.field.EC50.7d	Cu	Cu.field	NA	EC50	7	1
GSM1708892_Cu-field_EC50_7d_2.txt	Cu.Cu.field.EC50.7d.2	Cu.Cu.field.EC50.7d	Cu	Cu.field	NA	EC50	7	2
GSM1708893_Cu-field_EC50_7d_3.txt	Cu.Cu.field.EC50.7d.3	Cu.Cu.field.EC50.7d	Cu	Cu.field	NA	EC50	7	3
GSM1708894_CTNi_3d_1.txt	Ni.CT.3d.1	Ni.CT.3d	Ni	NA	CT	NA	3	1
GSM1708895_CTNi_3d_2.txt	Ni.CT.3d.2	Ni.CT.3d	Ni	NA	CT	NA	3	2
GSM1708896_CTNi_3d_3.txt	Ni.CT.3d.3	Ni.CT.3d	Ni	NA	CT	NA	3	3
GSM1708897_NiNO3_EC20_3d_1.txt	Ni.NiNO3.EC20.3d.1	Ni.NiNO3.EC20.3d	Ni	NiNO3	NA	EC20	3	1
GSM1708898_NiNO3_EC20_3d_2.txt	Ni.NiNO3.EC20.3d.2	Ni.NiNO3.EC20.3d	Ni	NiNO3	NA	EC20	3	2
GSM1708899_NiNO3_EC20_3d_3.txt	Ni.NiNO3.EC20.3d.3	Ni.NiNO3.EC20.3d	Ni	NiNO3	NA	EC20	3	3
GSM1708900_NiNO3_EC50_3d_1.txt	Ni.NiNO3.EC50.3d.1	Ni.NiNO3.EC50.3d	Ni	NiNO3	NA	EC50	3	1
GSM1708901_NiNO3_EC50_3d_2.txt	Ni.NiNO3.EC50.3d.2	Ni.NiNO3.EC50.3d	Ni	NiNO3	NA	EC50	3	2
GSM1708902_NiNO3_EC50_3d_3.txt	Ni.NiNO3.EC50.3d.3	Ni.NiNO3.EC50.3d	Ni	NiNO3	NA	EC50	3	3
GSM1708903_Ni-NPs_EC20_3d_1.txt	Ni.Ni.NPs.EC20.3d.1	Ni.Ni.NPs.EC20.3d	Ni	Ni.NPs	NA	EC20	3	1
GSM1708904_Ni-NPs_EC20_3d_2.txt	Ni.Ni.NPs.EC20.3d.2	Ni.Ni.NPs.EC20.3d	Ni	Ni.NPs	NA	EC20	3	2
GSM1708905_Ni-NPs_EC20_3d_3.txt	Ni.Ni.NPs.EC20.3d.3	Ni.Ni.NPs.EC20.3d	Ni	Ni.NPs	NA	EC20	3	3
GSM1708906_Ni-NPs_EC50_3d_1.txt	Ni.Ni.NPs.EC50.3d.1	Ni.Ni.NPs.EC50.3d	Ni	Ni.NPs	NA	EC50	3	1
GSM1708907_Ni-NPs_EC50_3d_2.txt	Ni.Ni.NPs.EC50.3d.2	Ni.Ni.NPs.EC50.3d	Ni	Ni.NPs	NA	EC50	3	2
GSM1708908_Ni-NPs_EC50_3d_3.txt	Ni.Ni.NPs.EC50.3d.3	Ni.Ni.NPs.EC50.3d	Ni	Ni.NPs	NA	EC50	3	3
GSM1708909_CTNi_7d_1.txt	Ni.CT.7d.1	Ni.CT.7d	Ni	NA	CT	NA	7	1
GSM1708910_CTNi_7d_2.txt	Ni.CT.7d.2	Ni.CT.7d	Ni	NA	CT	NA	7	2
GSM1708911_CTNi_7d_3.txt	Ni.CT.7d.3	Ni.CT.7d	Ni	NA	CT	NA	7	3
GSM1708912_NiNO3_EC20_7d_1.txt	Ni.NiNO3.EC20.7d.1	Ni.NiNO3.EC20.7d	Ni	NiNO3	NA	EC20	7	1
GSM1708913_NiNO3_EC20_7d_2.txt	Ni.NiNO3.EC20.7d.2	Ni.NiNO3.EC20.7d	Ni	NiNO3	NA	EC20	7	2
GSM1708914_NiNO3_EC20_7d_3.txt	Ni.NiNO3.EC20.7d.3	Ni.NiNO3.EC20.7d	Ni	NiNO3	NA	EC20	7	3
GSM1708915_NiNO3_EC50_7d_1.txt	Ni.NiNO3.EC50.7d.1	Ni.NiNO3.EC50.7d	Ni	NiNO3	NA	EC50	7	1
GSM1708916_NiNO3_EC50_7d_2.txt	Ni.NiNO3.EC50.7d.2	Ni.NiNO3.EC50.7d	Ni	NiNO3	NA	EC50	7	2
GSM1708917_NiNO3_EC50_7d_3.txt	Ni.NiNO3.EC50.7d.3	Ni.NiNO3.EC50.7d	Ni	NiNO3	NA	EC50	7	3
GSM1708918_Ni-NPs_EC20_7d_1.txt	Ni.Ni.NPs.EC20.7d.1	Ni.Ni.NPs.EC20.7d	Ni	Ni.NPs	NA	EC20	7	1
GSM1708919_Ni-NPs_EC20_7d_2.txt	Ni.Ni.NPs.EC20.7d.2	Ni.Ni.NPs.EC20.7d	Ni	Ni.NPs	NA	EC20	7	2
GSM1708920_Ni-NPs_EC20_7d_3.txt	Ni.Ni.NPs.EC20.7d.3	Ni.Ni.NPs.EC20.7d	Ni	Ni.NPs	NA	EC20	7	3
GSM1708921_Ni-NPs_EC50_7d_1.txt	Ni.Ni.NPs.EC50.7d.1	Ni.Ni.NPs.EC50.7d	Ni	Ni.NPs	NA	EC50	7	1
GSM1708922_Ni-NPs_EC50_7d_2.txt	Ni.Ni.NPs.EC50.7d.2	Ni.Ni.NPs.EC50.7d	Ni	Ni.NPs	NA	EC50	7	2
GSM1708923_Ni-NPs_EC50_7d_3.txt	Ni.Ni.NPs.EC50.7d.3	Ni.Ni.NPs.EC50.7d	Ni	Ni.NPs	NA	EC50	7	3
GSM1708924_CTUV_1.txt	Uv.CT.5d.1	Uv.CT.5d	Uv	NA	CT	NA	5	1
GSM1708925_CTUV_2.txt	Uv.CT.5d.2	Uv.CT.5d	Uv	NA	CT	NA	5	2
GSM1708926_CTUV_3.txt	Uv.CT.5d.3	Uv.CT.5d	Uv	NA	CT	NA	5	3
GSM1708927_D1_1.txt	Uv.UV.D1.5d.1	Uv.UV.D1.5d	Uv	UV	NA	D1	5	1
GSM1708928_D1_2.txt	Uv.UV.D1.5d.2	Uv.UV.D1.5d	Uv	UV	NA	D1	5	2
GSM1708929_D1_3.txt	Uv.UV.D1.5d.3	Uv.UV.D1.5d	Uv	UV	NA	D1	5	3
GSM1708930_D2_1.txt	Uv.UV.D2.5d.1	Uv.UV.D2.5d	Uv	UV	NA	D2	5	1
GSM1708931_D2_2.txt	Uv.UV.D2.5d.2	Uv.UV.D2.5d	Uv	UV	NA	D2	5	2
GSM1708932_D2_3.txt	Uv.UV.D2.5d.3	Uv.UV.D2.5d	Uv	UV	NA	D2	5	3
