# Supplementary material for: Variation-preserving normalization unveils blind spots in gene expression profiling
Source: Sci Rep. 2017 Mar 9;7:42460. doi: 10.1038/srep42460 (PMC5343588; doi:10.1038/srep42460)
Supplement: Supplementary Dataset 1 [file srep42460-s8.zip › golden_spike_data_def.txt]

FileName	Sample	Condition
chipS-rep1.CEL	spike.1	spike
chipS-rep2.CEL	spike.2	spike
chipS-rep3.CEL	spike.3	spike
chipC-rep1.CEL	constant.1	constant
chipC-rep2.CEL	constant.2	constant
chipC-rep3.CEL	constant.3	constant
