# Supplementary material for: Variation-preserving normalization unveils blind spots in gene expression profiling
Source: Sci Rep. 2017 Mar 9;7:42460. doi: 10.1038/srep42460 (PMC5343588; doi:10.1038/srep42460)
Supplement: Supplementary Dataset 1 [file srep42460-s8.zip › golden_spike_probe_set_fold_change.csv]

# obtained from R object "mapping.unique"	downloaded on 1 July 2016 from
# http://halfonlab.ccr.buffalo.edu/spike/mapping.unique
probe.set.id	fold.change
141200_at	4
141201_at	4
141202_at	4
141203_at	4
141204_at	4
141205_at	4
141206_at	1
141207_at	2.5
141208_at	4
141209_at	-1
141210_at	1
141211_at	1
141212_at	1
141213_at	-1
141214_at	4
141215_at	1
141216_at	4
141217_at	1
141218_at	4
141219_at	4
141220_at	1
141221_at	4
141222_at	1.7
141223_at	1
141224_at	2
141225_at	4
141226_at	4
141227_at	-1
141228_at	4
141229_at	4
141230_at	1
141231_at	4
141232_at	4
141233_at	4
141234_at	4
141235_at	4
141236_at	1
141237_at	4
141238_at	4
141239_at	-1
141240_at	4
141241_at	4
141242_at	1.7
141243_at	2
141244_at	1
141245_at	4
141246_at	-1
141247_at	4
141248_at	1
141249_at	4
141250_at	-1
141251_at	1
141252_at	4
141253_at	4
141254_at	4
141255_at	4
141256_at	1
141257_at	4
141258_at	4
141259_at	4
141260_at	4
141261_at	4
141262_at	1
141263_at	4
141264_at	4
141265_at	4
141266_at	4
141267_at	1
141268_at	-1
141269_at	2
141270_at	4
141271_at	4
141272_at	4
141273_at	4
141274_at	4
141275_at	-1
141276_at	4
141277_at	4
141278_at	1
141279_at	4
141280_at	1.7
141281_at	-1
141282_at	1
141283_at	1
141284_at	1
141285_at	-1
141286_at	4
141287_at	4
141288_at	4
141289_at	1.7
141290_at	4
141291_at	2
141292_at	1
141293_at	1
141294_at	4
141295_at	-1
141296_at	-1
141297_at	-1
141298_at	1.7
141299_at	1.7
141300_at	4
141301_at	1.7
141302_at	1
141303_at	4
141304_at	4
141305_at	4
141306_at	1
141307_at	2
141308_at	1
141309_at	-1
141310_at	1.7
141311_at	4
141312_at	4
141313_at	1.7
141314_at	1
141315_at	1
141316_at	4
141317_at	1
141318_at	1
141319_at	1
141320_at	4
141321_at	1.7
141322_at	-1
141323_at	1
141324_at	2
141325_at	1
141326_at	-1
141327_at	1
141328_at	4
141329_at	1
141330_at	1
141331_at	1
141332_at	2
141333_at	1
141334_at	1
141335_at	1
141336_at	1
141337_at	1
141338_at	4
141339_at	-1
141340_at	1.7
141341_at	1
141342_at	2
141343_at	1
141344_at	1
141345_at	2
141346_at	1
141347_at	1
141348_at	1.7
141349_at	1
141350_at	1
141351_at	-1
141352_at	1
141353_at	1
141354_at	1.7
141355_at	1
141356_at	1
141357_at	1
141358_at	1
141359_at	1
141360_at	1
141361_at	1
141362_at	1
141363_at	1
141364_at	1
141365_at	1
141366_at	1
141367_at	2.5
141368_at	1
141369_at	1
141370_at	1
141371_at	1
141372_at	1.0962962962963
141373_at	-1
141374_at	1
141375_at	1
141376_at	1
141377_at	1
141378_at	-1
141379_at	1
141380_at	1
141381_at	1
141382_at	1
141383_at	1
141384_at	1
141385_at	1
141386_at	1
141387_at	1
141388_at	1
141389_at	1
141390_at	1
141391_at	1
141392_at	1
141393_at	1
141394_at	1
141395_at	1
141396_at	1
141397_at	1
141398_at	1
141399_at	1
141400_at	1
141401_at	1
141402_at	1
141403_at	1
141404_at	1
141405_at	-1
141406_at	1
141407_at	1.7
141408_at	2
141409_at	1
141410_at	2
141411_at	2
141412_at	1
141413_at	1
141414_at	2
141415_at	1
141416_at	1
141417_at	1
141418_at	1
141419_at	1
141420_at	1
141421_at	-1
141422_at	1
141423_at	1
141424_at	1
141425_at	1
141426_at	1
141427_at	-1
141428_at	1
141429_at	-1
141430_at	1
141431_at	-1
141432_at	1
141433_at	1
141434_at	1
141435_at	1
141436_at	1
141437_at	1
141438_at	-1
141439_at	1
141440_at	2
141441_at	1
141442_at	1
141443_at	-1
141444_at	1
141445_at	1.7
141446_at	1.7
141447_at	1.7
141448_at	1.7
141449_at	1.7
141450_at	1
141451_at	1
141452_at	1
141453_at	1
141454_at	1
141455_at	2
141456_at	1
141457_at	1
141458_at	1
141459_at	1
141460_at	1
141461_at	1
141462_at	1
141463_at	-1
141464_at	1
141465_at	-1
141466_at	-1
141467_at	1
141468_at	1
141469_at	1
141470_at	1
141471_at	-1
141472_at	1
141473_at	1
141474_at	1
141475_at	1.63333333333333
141476_at	1
141477_at	1
141478_at	-1
141479_at	1
141480_at	1
141481_at	1
141482_at	1
141483_at	1
141484_at	1
141485_at	1
141486_at	1
141487_at	1
141488_at	1
141489_at	1
141490_at	1
141491_at	1
141492_at	1
141493_at	1
141494_at	1
141495_at	1
141496_at	1
141497_at	1
141498_at	1
141499_at	1
141500_at	1
141501_at	1
141502_at	-1
141503_at	1
141504_at	1
141505_at	1
141506_at	1
141507_at	1
141508_at	1
141509_at	-1
141510_at	1
141511_at	1
141512_at	2
141513_at	-1
141514_at	1
141515_at	1
141516_at	1
141517_at	1
141518_at	1
141519_at	1
141520_at	1.7
141521_at	1
141522_at	-1
141523_at	2
141524_at	1
141525_at	1
141526_at	1
141527_at	1
141528_at	-1
141529_at	1
141530_at	-1
141531_at	1
141532_at	1
141533_at	1
141534_at	1
141535_at	1
141536_at	1
141537_at	1.7
141538_at	1
141539_at	1
141540_at	1.7
141541_at	1
141542_at	1
141543_at	-1
141544_at	1
141545_at	1
141546_at	1
141547_at	1
141548_at	1
141549_at	1
141550_at	-1
141551_at	-1
141552_at	1
141553_at	1
141554_at	1
141555_at	1
141556_at	1
141557_at	1
141558_at	2
141559_at	1
141560_at	2
141561_at	2
141562_at	1
141563_at	1
141564_at	1
141565_at	-1
141566_at	-1
141567_at	-1
141568_at	-1
141569_at	1
141570_at	1
141571_at	1
141572_at	1
141573_at	1
141574_at	1
141575_at	1
141576_at	1
141577_at	1.7
141578_at	-1
141579_at	1
141580_at	1
141581_at	1
141582_at	1
141583_at	1.7
141584_at	1
141585_at	1
141586_at	1.7
141587_at	1
141588_at	1
141589_at	1
141590_at	2
141591_at	-1
141592_at	-1
141593_at	1
141594_at	-1
141595_at	1
141596_at	1
141597_at	1
141598_at	2
141599_at	1
141600_at	-1
141601_at	1
141602_at	1.7
141603_at	1
141604_at	1
141605_at	1
141606_at	2
141607_at	1
141608_at	1.7
141609_at	1
141610_at	1
141611_at	1
141612_at	1
141613_at	1
141614_at	-1
141615_at	1
141616_at	1
141617_at	1
141618_at	1
141619_at	1
141620_at	1
141621_at	1
141622_at	1
141623_at	1
141624_at	1
141625_at	1
141626_at	1.7
141627_at	1
141628_at	-1
141629_at	1
141630_at	1
141631_at	1
141632_at	1
141633_at	2
141634_at	-1
141635_at	-1
141636_at	1
141637_at	1
141638_at	1
141639_at	-1
141640_at	1
141641_at	1
141642_at	1
141643_at	1
141644_at	-1
141645_at	1
141646_at	1
141647_at	1
141648_at	1
141649_at	1
141650_at	1
141651_at	1
141652_at	1
141653_at	1
141654_at	1
141655_at	1
141656_at	1.7
141657_at	1.7
141658_at	1
141659_at	1
141660_at	1
141661_at	-1
141662_at	1
141663_at	1
141664_at	2
141665_at	1
141666_at	1
141667_at	1
141668_at	1
141669_at	2
141670_at	1
141671_s_at	1
141672_r_at	1
141673_at	1
141674_at	1
141675_at	1
141676_at	-1
141677_at	-1
141678_at	1.7
141679_at	2
141680_at	1
141681_at	-1
141682_at	1
141683_at	-1
141684_at	1
141685_at	1
141686_at	1
141687_at	-1
141688_at	1
141689_at	1
141690_at	1
141691_at	1
141692_at	1
141693_at	1
141694_at	-1
141695_at	1
141696_at	1
141697_at	1
141698_at	2
141699_at	-1
141700_at	1
141701_at	1
141702_at	1
141703_at	1
141704_at	-1
141705_at	1
141706_at	1
141707_at	1
141708_at	1
141709_i_at	1
141710_r_at	1
141711_at	1
141712_at	2
141713_at	1
141714_at	1
141715_at	1
141716_at	1
141717_at	2
141718_at	1
141719_at	1
141720_at	1
141721_at	1
141722_at	-1
141723_at	1
141724_at	1.7
141725_at	1
141726_at	1
141727_at	1.23333333333333
141728_at	1
141729_at	1
141730_at	1
141731_at	1.7
141732_at	1.7
141733_at	1
141734_at	1
141735_at	1
141736_at	1.7
141737_at	-1
141738_at	1
141739_at	1
141740_at	1
141741_at	1
141742_at	-1
141743_at	2
141744_at	1
141745_at	1
141746_at	-1
141747_at	-1
141748_at	1
141749_at	1
141750_at	1
141751_at	-1
141752_at	-1
141753_at	1
141754_at	1
141755_at	1
141756_at	1
141757_at	1
141758_at	1
141759_at	1
141760_at	1.7
141761_at	1
141762_at	1
141763_at	1
141764_at	1.7
141765_at	1
141766_at	-1
141767_at	1
141768_at	1
141769_at	1
141770_at	1
141771_at	1
141772_at	1
141773_at	1
141774_at	1
141775_at	1.7
141776_at	1
141777_at	-1
141778_at	1
141779_at	1
141780_at	1
141781_at	1
141782_at	1
141783_at	1
141784_at	1
141785_at	1
141786_at	1
141787_at	-1
141788_at	1
141789_at	1
141790_at	1
141791_at	1
141792_at	1
141793_at	1
141794_at	1
141795_at	1.7
141796_at	1
141797_at	1
141798_at	1
141799_at	1
141800_at	1
141801_at	1.7
141802_at	1.7
141803_at	1
141804_at	-1
141805_at	3
141806_at	3
141807_at	1
141808_at	1
141809_at	1.7
141810_at	-1
141811_at	1
141812_at	3
141813_at	1.7
141814_at	3
141815_at	1.7
141816_at	3
141817_at	1.7
141818_at	1
141819_at	-1
141820_at	-1
141821_at	-1
141822_at	-1
141823_at	-1
141824_at	-1
141825_at	-1
141826_at	-1
141827_at	-1
141828_at	-1
141829_at	-1
141830_at	-1
141831_at	-1
141832_at	-1
141833_at	-1
141834_at	-1
141835_s_at	2.5
141836_at	-1
141837_at	-1
141838_at	-1
141839_at	-1
141840_at	-1
141841_at	-1
141842_at	-1
141843_at	-1
141844_at	-1
141845_at	-1
141846_at	-1
141847_at	-1
141848_at	-1
141849_at	-1
141850_at	-1
141851_at	-1
141852_at	-1
141853_at	-1
141854_at	-1
141855_at	-1
141856_at	-1
141857_at	-1
141858_at	-1
141859_at	-1
141860_at	-1
141861_at	-1
141862_at	-1
141863_at	-1
141864_i_at	-1
141865_r_at	-1
141866_at	-1
141867_at	-1
141868_at	-1
141869_at	-1
141870_at	-1
141871_at	-1
141872_at	-1
141873_at	-1
141874_at	-1
141875_at	-1
141876_at	-1
141877_at	-1
141878_at	-1
141879_at	-1
141880_at	-1
141881_at	-1
141882_at	-1
141883_at	-1
141884_at	-1
141885_at	-1
141886_at	-1
141887_at	-1
141888_at	-1
141889_at	-1
141890_at	-1
141891_at	-1
141892_at	-1
141893_at	-1
141894_at	-1
141895_at	-1
141896_at	-1
141897_at	-1
141898_at	-1
141899_at	-1
141900_at	-1
141901_at	-1
141902_at	-1
141903_at	-1
141904_at	-1
141905_at	-1
141906_at	-1
141907_at	-1
141908_at	-1
141909_at	-1
141910_at	-1
141911_at	-1
141912_at	-1
141913_at	-1
141914_at	-1
141915_at	-1
141916_at	-1
141917_at	-1
141918_at	-1
141919_at	-1
141920_at	-1
141921_at	-1
141922_at	-1
141923_at	-1
141924_at	-1
141925_i_at	-1
141926_at	-1
141927_at	-1
141928_at	-1
141929_at	-1
141930_at	-1
141931_at	-1
141932_at	-1
141933_at	-1
141934_at	-1
141935_at	-1
141936_at	-1
141937_at	-1
141938_at	-1
141939_at	-1
141940_at	-1
141941_at	-1
141942_at	-1
141943_at	-1
141944_at	-1
141945_at	-1
141946_at	-1
141947_at	-1
141948_at	-1
141949_at	-1
141950_at	-1
141951_at	-1
141952_at	-1
141953_at	-1
141954_at	-1
141955_at	-1
141956_at	-1
141957_at	-1
141958_at	-1
141959_at	-1
141960_at	-1
141961_at	-1
141962_at	-1
141963_at	-1
141964_at	-1
141965_at	-1
141966_at	-1
141967_at	-1
141968_at	-1
141969_at	-1
141970_at	-1
141971_at	-1
141972_at	-1
141973_at	-1
141974_at	-1
141975_at	-1
141976_at	-1
141977_at	-1
141978_i_at	-1
141979_r_at	-1
141980_at	-1
141981_at	-1
141982_at	-1
141983_at	-1
141984_at	-1
141985_at	-1
141986_at	-1
141987_at	-1
141988_at	-1
141989_at	-1
141990_at	-1
141991_at	-1
141992_at	-1
141993_at	-1
141994_at	-1
141995_at	-1
141996_at	-1
141997_at	-1
141998_at	-1
141999_at	-1
142000_at	-1
142001_r_at	-1
142002_at	-1
142003_at	-1
142004_at	-1
142005_at	-1
142006_at	-1
142007_at	-1
142008_at	-1
142009_at	-1
142010_at	-1
142011_at	-1
142012_at	-1
142013_at	-1
142014_at	-1
142015_at	-1
142016_at	-1
142017_at	-1
142018_at	-1
142019_at	-1
142020_at	-1
142021_at	-1
142022_at	-1
142023_at	-1
142024_at	-1
142025_at	-1
142026_at	-1
142027_at	-1
142028_at	-1
142029_at	-1
142030_at	-1
142031_at	-1
142032_at	-1
142033_at	-1
142034_at	-1
142035_at	-1
142036_at	-1
142037_at	-1
142038_at	-1
142039_s_at	1
142040_at	-1
142041_at	-1
142042_at	-1
142043_at	-1
142044_at	-1
142045_at	-1
142046_at	-1
142047_at	-1
142048_at	-1
142049_at	-1
142050_at	-1
142051_at	-1
142052_at	-1
142053_at	-1
142054_at	-1
142055_at	-1
142056_at	-1
142057_at	-1
142058_at	-1
142059_at	-1
142060_at	-1
142061_at	-1
142062_at	-1
142063_at	-1
142064_at	-1
142065_at	-1
142066_at	-1
142067_at	-1
142068_at	-1
142069_at	-1
142070_at	-1
142071_at	-1
142072_at	-1
142073_at	-1
142074_at	-1
142075_at	-1
142076_at	-1
142077_at	-1
142078_at	-1
142079_at	-1
142080_at	-1
142081_at	-1
142082_at	-1
142083_at	-1
142084_at	-1
142085_at	-1
142086_at	-1
142087_at	-1
142088_at	-1
142089_at	-1
142090_at	1
142091_at	-1
142092_at	-1
142093_at	-1
142094_at	-1
142095_at	-1
142096_at	-1
142097_at	-1
142098_at	-1
142099_at	-1
142100_at	-1
142101_at	-1
142102_at	-1
142103_at	-1
142104_at	-1
142105_at	-1
142106_at	-1
142107_at	-1
142108_at	-1
142109_at	-1
142110_at	-1
142111_at	-1
142112_at	-1
142113_at	-1
142114_at	-1
142115_at	-1
142116_at	-1
142117_at	-1
142118_at	-1
142119_at	-1
142120_at	-1
142121_at	-1
142122_at	1
142123_at	1
142124_at	-1
142125_at	-1
142126_at	-1
142127_at	-1
142128_at	1
142129_at	1
142130_at	-1
142131_at	-1
142132_at	1
142133_at	1
142134_at	-1
142135_at	-1
142136_at	-1
142137_at	-1
142138_at	-1
142139_at	1
142140_at	-1
142141_at	-1
142142_at	3
142143_at	1
142144_at	-1
142145_at	-1
142146_at	-1
142147_at	1
142148_at	-1
142149_at	-1
142150_at	-1
142151_at	-1
142152_at	-1
142153_at	-1
142154_at	-1
142155_at	-1
142156_at	1
142157_at	-1
142158_at	1
142159_at	-1
142160_at	-1
142161_s_at	-1
142162_at	1
142163_s_at	1
142164_at	-1
142165_at	3
142166_at	-1
142167_at	1
142168_at	-1
142169_at	1
142170_at	-1
142171_at	1
142172_at	1
142173_s_at	1
142174_at	1
142175_at	-1
142176_at	1
142177_at	-1
142178_at	1
142179_s_at	-1
142180_at	-1
142181_at	-1
142182_s_at	1
142183_at	-1
142184_at	-1
142185_at	1
142186_at	-1
142187_at	1
142188_at	-1
142189_at	1
142190_at	-1
142191_at	-1
142192_at	1
142193_at	-1
142194_at	-1
142195_at	-1
142196_at	1
142197_at	-1
142198_at	1
142199_at	-1
142200_at	1
142201_at	-1
142202_at	1
142203_at	1
142204_at	-1
142205_at	-1
142206_s_at	1
142207_at	-1
142208_at	1
142209_at	-1
142210_at	-1
142211_at	-1
142212_at	1
142213_at	-1
142214_at	-1
142215_at	1.5
142216_at	1
142217_at	-1
142218_at	1
142219_at	-1
142220_at	3
142221_at	-1
142222_at	1
142223_at	-1
142224_at	-1
142225_at	-1
142226_at	1
142227_at	-1
142228_at	-1
142229_at	-1
142230_at	-1
142231_at	-1
142232_at	1
142233_at	-1
142234_at	1
142235_at	-1
142236_at	-1
142237_at	1
142238_at	1
142239_at	1
142240_at	-1
142241_at	1
142242_at	-1
142243_at	-1
142244_at	1
142245_at	-1
142246_at	-1
142247_r_at	-1
142248_at	1
142249_at	-1
142250_at	-1
142251_at	1
142252_at	-1
142253_at	-1
142254_at	1
142255_at	3
142256_at	3
142257_at	1
142258_at	-1
142259_at	-1
142260_at	1.5
142261_at	-1
142262_at	1
142263_at	-1
142264_at	-1
142265_at	-1
142266_at	-1
142267_at	-1
142268_at	-1
142269_at	1
142270_at	-1
142271_at	1
142272_at	-1
142273_at	-1
142274_at	-1
142275_at	-1
142276_at	-1
142277_at	1.5
142278_at	-1
142279_at	-1
142280_at	3
142281_at	1
142282_at	-1
142283_at	-1
142284_at	1
142285_at	-1
142286_at	1
142287_at	1
142288_at	-1
142289_i_at	1.5
142290_r_at	1.5
142291_at	1
142292_at	-1
142293_at	3
142294_at	-1
142295_at	-1
142296_at	1
142297_at	-1
142298_at	1
142299_at	-1
142300_at	-1
142301_s_at	-1
142302_at	1
142303_at	1
142304_at	-1
142305_at	1
142306_at	-1
142307_at	1
142308_at	-1
142309_at	1.7
142310_at	1
142311_at	-1
142312_at	-1
142313_at	-1
142314_at	1
142315_at	-1
142316_at	1.7
142317_at	-1
142318_at	1
142319_at	-1
142320_at	-1
142321_at	1
142322_at	-1
142323_at	1
142324_at	-1
142325_at	1
142326_at	-1
142327_at	1
142328_at	1
142329_at	-1
142330_at	-1
142331_i_at	-1
142332_f_at	4
142333_at	1
142334_at	-1
142335_at	-1
142336_at	3.5
142337_at	1
142338_at	-1
142339_at	1
142340_at	3.5
142341_at	-1
142342_at	-1
142343_at	1
142344_at	1
142345_at	-1
142346_at	-1
142347_at	-1
142348_at	-1
142349_at	-1
142350_at	3.5
142351_at	-1
142352_at	-1
142353_at	-1
142354_at	1.7
142355_at	-1
142356_at	-1
142357_at	-1
142358_at	-1
142359_at	-1
142360_at	-1
142361_at	-1
142362_at	-1
142363_at	-1
142364_at	1
142365_at	-1
142366_at	-1
142367_at	3.5
142368_at	-1
142369_at	1
142370_at	-1
142371_at	-1
142372_at	2
142373_at	-1
142374_at	-1
142375_at	1
142376_at	-1
142377_at	-1
142378_at	2
142379_s_at	1.2
142380_at	3.5
142381_at	-1
142382_at	1
142383_at	2
142384_at	-1
142385_at	-1
142386_at	2
142387_at	-1
142388_at	-1
142389_at	-1
142390_at	-1
142391_at	1
142392_at	-1
142393_at	-1
142394_at	1
142395_at	-1
142396_at	2.3
142397_at	-1
142398_at	-1
142399_at	3.5
142400_at	-1
142401_at	-1
142402_at	-1
142403_at	3.5
142404_s_at	3.5
142405_at	-1
142406_at	1
142407_at	-1
142408_at	1
142409_at	-1
142410_at	-1
142411_at	-1
142412_at	-1
142413_at	-1
142414_at	1
142415_at	3.5
142416_at	-1
142417_at	-1
142418_at	-1
142419_at	-1
142420_at	1
142421_at	-1
142422_at	1
142423_at	3.5
142424_at	-1
142425_at	1.2
142426_at	-1
142427_at	-1
142428_at	1
142429_at	-1
142430_at	1.5
142431_at	-1
142432_at	-1
142433_at	-1
142434_at	1.2
142435_at	1
142436_at	-1
142437_at	-1
142438_at	-1
142439_at	-1
142440_at	-1
142441_at	-1
142442_at	-1
142443_at	-1
142444_at	-1
142445_at	-1
142446_at	-1
142447_at	-1
142448_at	-1
142449_at	-1
142450_at	-1
142451_at	-1
142452_at	-1
142453_at	-1
142454_at	-1
142455_at	2
142456_at	2
142457_at	-1
142458_at	-1
142459_at	-1
142460_at	-1
142461_at	-1
142462_at	-1
142463_at	-1
142464_at	-1
142465_at	-1
142466_at	-1
142467_at	-1
142468_at	-1
142469_at	-1
142470_s_at	-1
142471_r_at	-1
142472_at	-1
142473_at	-1
142474_at	-1
142475_at	-1
142476_at	-1
142477_at	-1
142478_at	-1
142479_at	-1
142480_at	-1
142481_at	1
142482_at	-1
142483_at	-1
142484_at	-1
142485_at	-1
142486_at	-1
142487_s_at	-1
142488_s_at	-1
142489_at	-1
142490_at	1
142491_at	-1
142492_at	-1
142493_at	1
142494_at	3.5
142495_at	-1
142496_at	-1
142497_at	-1
142498_at	-1
142499_at	-1
142500_at	-1
142501_at	-1
142502_at	-1
142503_at	1
142504_s_at	-1
142505_at	1
142506_at	-1
142507_s_at	4
142508_at	4
142509_at	-1
142510_at	-1
142511_at	-1
142512_at	1
142513_at	-1
142514_at	-1
142515_at	-1
142516_at	1
142517_at	-1
142518_at	-1
142519_at	1
142520_at	-1
142521_at	-1
142522_at	-1
142523_at	-1
142524_at	-1
142525_at	-1
142526_at	1.5
142527_at	-1
142528_at	-1
142529_s_at	-1
142530_at	-1
142531_at	-1
142532_at	-1
142533_at	-1
142534_at	1.5
142535_at	-1
142536_at	-1
142537_at	-1
142538_at	-1
142539_at	-1
142540_at	-1
142541_at	-1
142542_at	-1
142543_at	-1
142544_at	-1
142545_at	-1
142546_at	-1
142547_at	-1
142548_at	-1
142549_at	-1
142550_at	-1
142551_at	-1
142552_at	-1
142553_at	-1
142554_at	-1
142555_at	2.5
142556_at	-1
142557_at	-1
142558_s_at	-1
142559_at	-1
142560_at	-1
142561_at	-1
142562_at	-1
142563_at	-1
142564_at	-1
142565_at	-1
142566_at	-1
142567_at	-1
142568_at	-1
142569_at	-1
142570_at	-1
142571_at	1
142572_at	-1
142573_at	-1
142574_at	4
142575_at	-1
142576_at	-1
142577_at	-1
142578_at	-1
142579_at	-1
142580_at	-1
142581_at	-1
142582_at	-1
142583_at	-1
142584_at	-1
142585_at	1
142586_at	-1
142587_at	-1
142588_at	-1
142589_at	-1
142590_at	-1
142591_at	-1
142592_at	-1
142593_at	-1
142594_at	-1
142595_at	-1
142596_at	1
142597_at	-1
142598_at	-1
142599_at	-1
142600_at	-1
142601_at	-1
142602_at	-1
142603_at	-1
142604_at	-1
142605_at	-1
142606_at	-1
142607_at	-1
142608_at	-1
142609_at	-1
142610_at	-1
142611_at	-1
142612_at	-1
142613_at	-1
142614_at	-1
142615_at	-1
142616_at	-1
142617_at	-1
142618_at	-1
142619_at	-1
142620_at	-1
142621_at	-1
142622_at	-1
142623_at	-1
142624_at	-1
142625_s_at	-1
142626_at	-1
142627_at	-1
142628_at	-1
142629_at	-1
142630_at	-1
142631_at	-1
142632_at	-1
142633_at	-1
142634_at	-1
142635_at	-1
142636_at	-1
142637_at	-1
142638_at	-1
142639_at	3
142640_at	-1
142641_at	-1
142642_at	1
142643_at	-1
142644_s_at	-1
142645_r_at	-1
142646_at	-1
142647_at	-1
142648_at	-1
142649_at	-1
142650_s_at	1
142651_at	-1
142652_at	-1
142653_at	-1
142654_at	-1
142655_at	-1
142656_at	-1
142657_at	-1
142658_at	-1
142659_at	1
142660_at	-1
142661_at	1
142662_at	-1
142663_at	-1
142664_at	-1
142665_at	1.2
142666_at	-1
142667_at	4
142668_at	-1
142669_at	4
142670_at	-1
142671_at	-1
142672_at	-1
142673_at	-1
142674_at	-1
142675_at	1
142676_at	-1
142677_s_at	-1
142678_at	-1
142679_at	-1
142680_at	-1
142681_at	1.2
142682_at	-1
142683_s_at	-1
142684_at	-1
142685_at	-1
142686_at	-1
142687_at	1
142688_at	-1
142689_at	-1
142690_at	-1
142691_at	1
142692_at	4
142693_at	-1
142694_at	-1
142695_at	-1
142696_at	1
142697_at	-1
142698_at	-1
142699_at	-1
142700_at	1
142701_at	-1
142702_at	1
142703_at	-1
142704_at	1
142705_at	1
142706_at	-1
142707_at	-1
142708_at	1
142709_s_at	1
142710_at	-1
142711_at	1
142712_at	-1
142713_at	1
142714_at	1
142715_at	-1
142716_at	1
142717_at	-1
142718_at	1
142719_at	-1
142720_at	1.2
142721_at	-1
142722_at	1
142723_at	1
142724_at	-1
142725_at	-1
142726_at	1.2
142727_at	-1
142728_at	1.2
142729_at	-1
142730_at	-1
142731_at	-1
142732_at	-1
142733_at	1
142734_at	1
142735_at	-1
142736_s_at	1
142737_at	-1
142738_at	1
142739_at	1
142740_at	-1
142741_at	4
142742_at	4
142743_at	-1
142744_at	4
142745_at	-1
142746_at	1
142747_at	-1
142748_at	-1
142749_at	-1
142750_at	-1
142751_at	-1
142752_at	1
142753_at	-1
142754_at	1
142755_s_at	1
142756_at	-1
142757_at	1.2
142758_at	-1
142759_at	-1
142760_at	1
142761_at	-1
142762_at	1
142763_at	1
142764_at	3.5
142765_at	1
142766_at	-1
142767_at	-1
142768_at	1
142769_at	-1
142770_at	-1
142771_at	-1
142772_at	-1
142773_at	-1
142774_at	-1
142775_at	-1
142776_at	-1
142777_at	-1
142778_at	-1
142779_at	-1
142780_at	1
142781_at	1
142782_s_at	1
142783_at	-1
142784_at	1
142785_at	-1
142786_at	1
142787_at	-1
142788_at	1
142789_at	1
142790_at	-1
142791_at	1
142792_at	-1
142793_at	-1
142794_at	-1
142795_at	-1
142796_at	1
142797_at	-1
142798_at	1
142799_at	-1
142800_at	-1
142801_at	1
142802_at	-1
142803_at	-1
142804_at	1
142805_at	1
142806_at	1
142807_at	-1
142808_at	1
142809_at	-1
142810_at	-1
142811_at	1
142812_at	-1
142813_at	-1
142814_at	-1
142815_at	1
142816_at	-1
142817_at	1
142818_at	1
142819_at	-1
142820_at	-1
142821_at	1
142822_at	-1
142823_at	-1
142824_at	1
142825_s_at	1.2
142826_at	-1
142827_at	1
142828_at	-1
142829_at	1
142830_at	-1
142831_at	-1
142832_at	-1
142833_at	-1
142834_at	1.5
142835_at	-1
142836_at	1.5
142837_at	1.5
142838_at	1.5
142839_at	-1
142840_s_at	-1
142841_at	-1
142842_at	1
142843_at	-1
142844_at	1.2
142845_at	-1
142846_at	1.5
142847_at	-1
142848_at	-1
142849_at	-1
142850_at	-1
142851_at	-1
142852_at	1.5
142853_at	-1
142854_at	-1
142855_at	-1
142856_at	2.5
142857_at	-1
142858_at	-1
142859_at	-1
142860_at	1
142861_at	-1
142862_at	-1
142863_at	1
142864_at	-1
142865_at	2.5
142866_at	-1
142867_at	2.5
142868_at	-1
142869_at	-1
142870_s_at	1
142871_s_at	2.5
142872_at	2.5
142873_at	-1
142874_at	-1
142875_at	2.5
142876_at	-1
142877_at	-1
142878_at	2.5
142879_at	-1
142880_at	-1
142881_at	1
142882_at	-1
142883_at	2.5
142884_at	-1
142885_at	-1
142886_at	2.5
142887_at	-1
142888_at	1
142889_at	2.5
142890_at	2.5
142891_at	-1
142892_at	1
142893_at	1
142894_s_at	1
142895_at	1
142896_at	1
142897_at	1
142898_at	-1
142899_at	2.5
142900_at	-1
142901_at	-1
142902_at	-1
142903_at	1
142904_at	2.5
142905_at	-1
142906_at	2.5
142907_at	1
142908_at	2.5
142909_at	1
142910_at	1.2
142911_at	2.5
142912_at	2.5
142913_at	-1
142914_at	-1
142915_at	1
142916_at	2.5
142917_at	2.5
142918_at	2.5
142919_s_at	1
142920_at	-1
142921_at	-1
142922_at	4
142923_at	4
142924_at	-1
142925_at	4
142926_at	4
142927_at	1
142928_at	1
142929_at	-1
142930_at	4
142931_at	-1
142932_at	-1
142933_at	-1
142934_at	-1
142935_at	-1
142936_at	-1
142937_at	-1
142938_at	1
142939_at	-1
142940_at	-1
142941_at	-1
142942_at	1
142943_at	1.7
142944_at	-1
142945_at	-1
142946_at	1
142947_at	-1
142948_at	2
142949_at	-1
142950_at	1
142951_at	-1
142952_at	-1
142953_at	1
142954_at	-1
142955_at	1
142956_at	1.7
142957_at	-1
142958_at	-1
142959_at	1
142960_at	-1
142961_at	-1
142962_at	-1
142963_at	-1
142964_at	1
142965_at	-1
142966_at	1.7
142967_at	1.35
142968_at	-1
142969_at	-1
142970_at	1
142971_at	1
142972_at	1
142973_at	-1
142974_at	1
142975_at	1
142976_at	-1
142977_at	1
142978_at	1
142979_at	-1
142980_at	-1
142981_at	1
142982_at	1
142983_at	-1
142984_at	1
142985_at	-1
142986_at	1
142987_at	-1
142988_at	-1
142989_at	1
142990_at	-1
142991_at	1
142992_at	1
142993_at	-1
142994_at	-1
142995_at	-1
142996_at	1
142997_at	-1
142998_at	1
142999_at	-1
143000_at	-1
143001_at	1
143002_at	-1
143003_at	-1
143004_at	1
143005_at	1
143006_at	-1
143007_at	1
143008_at	-1
143009_s_at	1
143010_at	-1
143011_at	1
143012_at	1.7
143013_at	1.5
143014_at	-1
143015_at	1
143016_at	1
143017_at	1
143018_at	-1
143019_at	-1
143020_at	-1
143021_at	1
143022_at	1
143023_at	-1
143024_at	1.7
143025_at	-1
143026_at	-1
143027_at	1
143028_at	-1
143029_at	1
143030_at	1
143031_at	1
143032_at	-1
143033_at	-1
143034_at	-1
143035_at	2.5
143036_at	1
143037_at	1
143038_at	1
143039_at	-1
143040_at	1
143041_i_at	-1
143042_r_at	-1
143043_s_at	1
143044_at	-1
143045_at	1
143046_at	1
143047_at	3
143048_at	1
143049_at	1
143050_at	-1
143051_at	-1
143052_at	-1
143053_at	-1
143054_at	-1
143055_at	-1
143056_at	-1
143057_at	-1
143058_f_at	-1
143059_at	-1
143060_f_at	-1
143061_at	-1
143062_at	-1
143063_at	-1
143064_at	-1
143065_at	-1
143066_at	-1
143067_at	-1
143068_at	1
143069_at	-1
143070_at	-1
143071_at	-1
143072_at	-1
143073_at	-1
143074_at	-1
143075_at	-1
143076_at	-1
143077_at	-1
143078_at	-1
143079_at	-1
143080_at	-1
143081_at	-1
143082_at	-1
143083_at	-1
143084_at	-1
143085_at	-1
143086_at	-1
143087_at	-1
143088_at	-1
143089_at	-1
143090_at	1
143091_at	-1
143092_at	-1
143093_at	-1
143094_at	-1
143095_at	-1
143096_f_at	-1
143097_f_at	-1
143098_at	-1
143099_i_at	-1
143100_f_at	-1
143101_at	-1
143102_at	-1
143103_at	-1
143104_at	-1
143105_at	-1
143106_at	-1
143107_at	-1
143108_at	-1
143109_at	-1
143110_at	-1
143111_at	-1
143112_at	-1
143113_at	-1
143114_at	-1
143115_at	-1
143116_at	-1
143117_at	1.2
143118_at	-1
143119_at	-1
143120_at	-1
143121_at	-1
143122_at	-1
143123_at	1
143124_at	-1
143125_at	-1
143126_at	1
143127_at	-1
143128_at	-1
143129_at	-1
143130_at	-1
143131_at	-1
143132_at	-1
143133_at	-1
143134_at	-1
143135_at	-1
143136_at	-1
143137_at	-1
143138_at	-1
143139_at	-1
143140_at	-1
143141_at	-1
143142_at	-1
143143_at	-1
143144_at	-1
143145_at	-1
143146_at	-1
143147_at	-1
143148_at	-1
143149_at	-1
143150_at	-1
143151_at	-1
143152_at	-1
143153_at	-1
143154_at	-1
143155_at	-1
143156_at	-1
143157_at	-1
143158_at	-1
143159_at	-1
143160_at	-1
143161_at	1
143162_at	1
143163_at	-1
143164_at	-1
143165_at	-1
143166_at	1
143167_at	-1
143168_at	-1
143169_at	-1
143170_at	-1
143171_at	-1
143172_at	-1
143173_at	1
143174_at	-1
143175_at	-1
143176_at	-1
143177_at	-1
143178_at	-1
143179_at	-1
143180_at	-1
143181_at	1
143182_at	-1
143183_at	-1
143184_at	-1
143185_at	-1
143186_at	-1
143187_at	-1
143188_at	1
143189_at	-1
143190_at	-1
143191_at	-1
143192_at	-1
143193_at	-1
143194_at	-1
143195_at	-1
143196_at	-1
[truncated: 12,013 more rows]
