# Supplementary material for: Variation-preserving normalization unveils blind spots in gene expression profiling
Source: Sci Rep. 2017 Mar 9;7:42460. doi: 10.1038/srep42460 (PMC5343588; doi:10.1038/srep42460)
Supplement: Supplementary Dataset 1 [file srep42460-s8.zip › platinum_spike_data_def.txt]

FileName	Sample	Condition
GSM533369.cel	a.1	a
GSM533370.cel	a.2	a
GSM533371.cel	a.3	a
GSM533372.cel	a.4	a
GSM533373.cel	a.5	a
GSM533374.cel	a.6	a
GSM533375.cel	a.7	a
GSM533376.cel	a.8	a
GSM533377.cel	a.9	a
GSM533378.cel	b.1	b
GSM533379.cel	b.2	b
GSM533380.cel	b.3	b
GSM533381.cel	b.4	b
GSM533382.cel	b.5	b
GSM533383.cel	b.6	b
GSM533384.cel	b.7	b
GSM533385.cel	b.8	b
GSM533386.cel	b.9	b
