# Supplementary material for: Variation-preserving normalization unveils blind spots in gene expression profiling
Source: Sci Rep. 2017 Mar 9;7:42460. doi: 10.1038/srep42460 (PMC5343588; doi:10.1038/srep42460)
Supplement: Supplementary Dataset 1 [file srep42460-s8.zip › select_nodup.r]

# Copyright (c) 2016, Universitat Rovira i Virgili (Spain), Aarhus University 
# (Denmark) and University of Aveiro (Portugal)
# 
# Written by Carlos P. Roca
# as Research funded by the European Union
# for the research paper by Roca, Gomes, Amorim & Scott-Fordsmand: "Variation-
# preserving normalization unveils blind spots in gene expression profiling".
# 
# Permission is hereby granted, free of charge, to any person obtaining a copy
# of this software and associated documentation files (the "Software"), to deal
# in the Software without restriction, including without limitation the rights
# to use, copy, modify, merge, publish, distribute, sublicense, and/or sell
# copies of the Software, and to permit persons to whom the Software is
# furnished to do so, subject to the following conditions:
# 
# The above copyright notice and this permission notice shall be included in
# all copies or substantial portions of the Software.
# 
# THE SOFTWARE IS PROVIDED "AS IS", WITHOUT WARRANTY OF ANY KIND, EXPRESS OR
# IMPLIED, INCLUDING BUT NOT LIMITED TO THE WARRANTIES OF MERCHANTABILITY,
# FITNESS FOR A PARTICULAR PURPOSE AND NONINFRINGEMENT. IN NO EVENT SHALL THE
# AUTHORS OR COPYRIGHT HOLDERS BE LIABLE FOR ANY CLAIM, DAMAGES OR OTHER
# LIABILITY, WHETHER IN AN ACTION OF CONTRACT, TORT OR OTHERWISE, ARISING FROM,
# OUT OF OR IN CONNECTION WITH THE SOFTWARE OR THE USE OR OTHER DEALINGS IN
# THE SOFTWARE.


# Retrieves information from a database, joining duplicates in a single entry, 
# separated by a given character


select.nodup <- function( db, keys, columns, keytype, dup.sep=" // " )
{
    annot <- as.matrix( select( db, keys, columns, keytype ) )
    annot.nodup <- sapply( keys, function( k ) {
        value <- annot[ annot[ , keytype ] == k, , drop=FALSE ]
        sapply( columns, function( col ) 
            paste0( value[ , col ], collapse=dup.sep ) )
    } )
    annot.nodup[ annot.nodup == "NA" ] <- NA
    annot.nodup <- data.frame( keys, t( annot.nodup ), row.names=keys, 
        stringsAsFactors=FALSE )
    names( annot.nodup )[ 1 ] <- keytype
    annot.nodup
}
